# Supplementary material for: Functions of Insulin-like Peptide Genes (CsILP1 and CsILP2) in Female Reproduction of the Predatory Ladybird Coccinella septempunctata (Coleoptera: Coccinellidae)
Source: Insects. 2024 Dec 11;15(12):981. doi: 10.3390/insects15120981 (PMC11677109; doi:10.3390/insects15120981)
Supplement: Supplementary file 1 [file insects-15-00981-s001.zip]

Archive with 1 entries (1 files):
- insects-3301928-supplementary.pdf
